# Supplementary material for: Cell swelling and upright mounting-based imaging for high-resolution visualization of intracellular trafficking across the BBB using conventional confocal microscopy
Source: Drug Deliv. 2026 Jan 6;33(1):2608235. doi: 10.1080/10717544.2025.2608235 (PMC12781939; doi:10.1080/10717544.2025.2608235)
Supplement: second revision_Original image for microscopy studies.zip [file IDRD_A_2608235_SM4435.zip]

Archive with 133 entries (133 files):
- Original Image for fig 005B_upper right panel_green red merge.tif
- Original Image for fig 005B_upper right panel.tif
- Original Image for fig 005B_upper middle panel_green red merge.tif
- Original Image for fig 005B_upper middle panel.tif
- Original Image for fig 005A_lower middle panel.tif
- Original Image for fig 004A_middle left panel_green red merge.tif
- Original Image for fig 004A_middle left panel.tif
- Original Image for fig 003B_lower right panel.tif
- Original Image for fig 003B_lower right panel_green red merge.tif
- Original Image for fig 006B_upper right panel_green red merge.tif
- Original Image for fig 006B_upper middle panel_green red merge.tif
- Original Image for fig 006B_upper left panel_green red merge.tif
- Original Image for fig 006B_lower middle panel_green red merge.tif
- Original Image for fig 006B_lower left panel_green red merge.tif
- Original Image for fig 006A_upper right panel_green red merge.tif
- Original Image for fig 006A_upper middle panel_green red merge.tif
- Original Image for fig 006A_upper left panel_green red merge.tif
- Original Image for fig 006A_lower right panel_green red merge.tif
- Original Image for fig 006A_lower middle panel_green red merge.tif
- Original Image for fig 006A_lower left panel_green red merge.tif
- Original Image for fig 005B_upper left panel_green red merge.tif
- Original Image for fig 005B_lower right panel_green red merge.tif
- Original Image for fig 005A_lower right panel_green red merge.tif
- Original Image for fig 005A_lower left panel_green red merge.tif
- Original Image for fig 005A_upper right panel_green red merge.tif
- Original Image for fig 005A_upper middle panel_green red merge.tif
- Original Image for fig 005A_upper left panel_green red merge.tif
- Original Image for fig 004B_lower right panel_green red merge.tif
- Original Image for fig 004B_lower middle panel_green red merge.tif
- Original Image for fig 004B_lower left panel_green red merge.tif
- Original Image for fig 004B_middle right panel_green red merge.tif
- Original Image for fig 004B_middle_middle panel_green red merge.tif
- Original Image for fig 004B_middle left panel_green red merge.tif
- Original Image for fig 004B_upper right panel_green red merge.tif
- Original Image for fig 004B_upper middle panel_green red merge.tif
- Original Image for fig 004B_upper left panel_green red merge.tif
- Original Image for fig 004A_lower right panel_green red merge.tif
- Original Image for fig 004A_lower midle panel_green red merge.tif
- Original Image for fig 004A_lower left panel_green red merge.tif
- Original Image for fig 004A_middle right panel_green red merge.tif
- Original Image for fig 004A_middle_middle panel_green red merge.tif
- Original Image for fig 004A_upper right panel_green red merge.tif
- Original Image for fig 004A_upper middle panel_green red merge.tif
- Original Image for fig 004A_upper left panel_green red merge.tif
- Original Image for fig 003B_lower middle panel_green red merge.tif
- Original Image for fig 003B_lower left panel_green red merge.tif
- Original Image for fig 003B_upper right panel_green red merge.tif
- Original Image for fig 003B_upper middle panel_green red merge.tif
- Original Image for fig 003B_upper left panel_green red merge.tif
- Original Image for fig 003A_lower right panel_green red merge.tif
- Original Image for fig 003A_lower middle panel_green red merge.tif
- Original Image for fig 003A_lower left panel_green red merge.tif
- Original Image for fig 003A_upper right panel_green red merge.tif
- Original Image for fig 003A_upper middle panel_green red merge.tif
- Original Image for fig 003A_upper left panel_green red merge.tif
- Original Image for fig 004A_middle_middle panel.tif
- Original Image for fig 001B_right panel.tif
- Original Image for fig 001A_0-2X_5s.tif
- Original Image for fig 001A_1X_10min.tif
- Original Image for fig 001A_1X_8min.tif
- Original Image for fig 001A_1X_5min.tif
- Original Image for fig 001A_1X_1min.tif
- Original Image for fig 001A_1X_5s.tif
- Original Image for fig 001A_0-5X_10min.tif
- Original Image for fig 001A_0-5X_8min.tif
- Original Image for fig 001A_0-5X_5min.tif
- Original Image for fig 001A_0.5X_1min.tif
- Original Image for fig 001A_0-5X_5s.tif
- Original Image for fig 001A_0-2X_10min.tif
- Original Image for fig 001A_0-2X_8min.tif
- Original Image for fig 001A_0-2X_5min.tif
- Original Image for fig 001A_0-2X_1min.tif
- Original Image for fig 001A_0X_10min.tif
- Original Image for fig 001A_0X_8min.tif
- Original Image for fig 001A_0X_5min.tif
- Original Image for fig 001A_0X_1min.tif
- Original Image for fig 001A_0X_5s.tif
- Original Image for fig 006B_lower middle panel.tif
- Original Image for fig 006B_lower left panel.tif
- Original Image for fig 006B_upper right panel.tif
- Original Image for fig 006B_upper middle panel.tif
- Original Image for fig 006B_upper left panel.tif
- Original Image for fig 006A_lower right panel.tif
- Original Image for fig 006A_lower middle panel.tif
- Original Image for fig 006A_lower left panel.tif
- Original Image for fig 006A_upper right panel.tif
- Original Image for fig 006A_upper middle panel.tif
- Original Image for fig 006A_upper left panel.tif
- Original Image for fig 005B_lower right panel.tif
- Original Image for fig 005B_upper left panel.tif
- Original Image for fig 005A_lower right panel.tif
- Original Image for fig 005A_lower left panel.tif
- Original Image for fig 005A_upper right panel.tif
- Original Image for fig 005A_upper middle panel.tif
- Original Image for fig 005A_upper left panel.tif
- Original Image for fig 004B_lower right panel.tif
- Original Image for fig 004B_lower middle panel.tif
- Original Image for fig 004B_lower left panel.tif
- Original Image for fig 004B_middle right panel.tif
- Original Image for fig 004B_middle_middle panel.tif
- Original Image for fig 004B_middle left panel.tif
- Original Image for fig 004B_upper right panel.tif
- Original Image for fig 004B_upper middle panel.tif
- Original Image for fig 004B_upper left panel.tif
- Original Image for fig 004A_lower right panel.tif
- Original Image for fig 004A_lower midle panel.tif
- Original Image for fig 004A_lower left panel.tif
- Original Image for fig 004A_middle right panel.tif
- Original Image for fig 004A_upper right panel.tif
- Original Image for fig 004A_upper middle panel.tif
- Original Image for fig 004A_upper left panel.tif
- Original Image for fig 003B_lower middle panel.tif
- Original Image for fig 003B_lower left panel.tif
- Original Image for fig 003B_upper right panel.tif
- Original Image for fig 003B_upper middle panel.tif
- Original Image for fig 003B_upper left panel.tif
- Original Image for fig 003A_lower right panel.tif
- Original Image for fig 003A_lower middle panel.tif
- Original Image for fig 003A_lower left panel.tif
- Original Image for fig 003A_upper right panel.tif
- Original Image for fig 003A_upper middle panel.tif
- Original Image for fig 003A_upper left panel.tif
- Original Image for fig 002C.tif
- Original Image for fig 002D.tif
- Original Image for fig 002B.tif
- Original Image for fig 001B_left panel.tif
- Original Image for fig 005A_lower middle panel_green red merge.tif
- Original Image for fig 006B_lower right panel_green red merge.tif
- Original Image for fig 006B_lower right panel.tif
- Original Image for fig 005B_lower middle panel_green red merge.tif
- Original Image for fig 005B_lower middle panel.tif
- Original Image for fig 005B_lower left panel_green red merge.tif
- Original Image for fig 005B_lower left panel.tif
